# Supplementary material for: Growth condition dependency is the major cause of non-responsiveness upon genetic perturbation
Source: PLoS One. 2017 Mar 3;12(3):e0173432. doi: 10.1371/journal.pone.0173432 (PMC5336285; doi:10.1371/journal.pone.0173432)
Supplement: S1 Table — (TXT) [file pone.0173432.s004.txt]

gene1	gene2	duplication scale	identity percentage	responsiveness gene1	responsiveness gene2	sensitivity gene1	sensitivity gene2
KCC4	GIN4	WGD	45.6	NR	NR	0	3
PLM2	TOS4	WGD	33.5	NR	NR	0.4	0.7
GLG2	GLG1	WGD	25.3	NR	NR	0	0
UBX7	UBX6	WGD	28.8	NR	NR	0	0.4
PES4	MIP6	WGD	35.7	NR	NR	0	0
RCK1	RCK2	WGD	37.7	NR	NR	0.4	1
IDP2	IDP3	WGD	74	NR	NR	2	1
GBP2	HRB1	WGD	47.2	NR	NR	0	0
PRR2	NPR1	WGD	33.6	NR	NR	0.4	3
YCK1	YCK2	WGD	65.5	NR	NR	5	1
PRK1	ARK1	WGD	38.5	NR	NR	1	0.4
ASM4	NUP53	WGD	29	NR	NR	4	0
PGM1	PGM2	WGD	78.9	NR	NR	1	0.7
STB6	STB2	WGD	41.3	NR	NR	0	1
OSH2	SWH1	WGD	49.7	NR	NR	3	2
NHP6B	NHP6A	WGD	80.8	NR	NR	1	2
GAL83	SIP2	WGD	45.2	NR	NR	0.4	0
MIG3	MIG2	WGD	33	NR	NR	5	0
ALK2	ALK1	WGD	30.6	NR	NR	0	0.4
CNA1	CMP2	WGD	61.6	NR	NR	1	1
FPR4	FPR3	WGD	58.4	NR	NR	0	0.7
RSF2	TDA9	WGD	37.7	NR	NR	0	1
YGR283C	YMR310C	WGD	30.6	NR	NR	3	0.4
DON1	CUE5	WGD	19.7	NR	NR	0.4	0.4
MTH1	STD1	WGD	57.5	NR	NR	0.4	2
MLP2	MLP1	WGD	26.6	NR	NR	3	3
UBP7	UBP11	WGD	32.1	NR	NR	4	0
PDR8	YRR1	WGD	22.4	NR	NR	0.4	3
PYC2	PYC1	WGD	92.5	NR	NR	0.4	0
MF(ALPHA)2	MF(ALPHA)1	WGD	46.7	NR	NR	0.4	0.4
RGM1	USV1	WGD	19.9	NR	NR	1	0.4
OAF1	PIP2	WGD	39.7	NR	NR	0	0.4
PSK1	PSK2	WGD	47.8	NR	NR	0	5
NTG1	NTG2	WGD	39.6	NR	NR	1	1
YAP5	YAP7	WGD	20.2	NR	NR	0.4	1
PCL9	PCL2	WGD	50.8	NR	NR	1	4
PPH22	PPH21	WGD	89.1	NR	NR	0.7	0.4
CLB3	CLB4	WGD	44.8	NR	NR	0	1
TOD6	DOT6	WGD	28.8	NR	NR	0.4	3
PTC3	PTC2	WGD	59.1	NR	NR	0	3
JSN1	PUF2	WGD	43.2	NR	NR	0.4	0.7
CUP2	HAA1	WGD	12.3	NR	NR	0.7	0.4
SUT1	SUT2	WGD	33	NR	NR	0.4	3
SAK1	TOS3	WGD	20.7	NR	NR	5	0
GRX3	GRX4	WGD	58.6	NR	NR	1	0
KIN1	KIN2	WGD	50.5	NR	NR	2	0
CTH1	TIS11	WGD	40.5	NR	NR	3	0
UPC2	ECM22	WGD	43.9	NR	NR	3	4
VHS1	SKS1	WGD	43.9	NR	NR	0	0
SMP1	RLM1	WGD	22.4	NR	NR	3	3
KIN4	FRK1	WGD	43.8	NR	NR	0	0
ZDS2	ZDS1	WGD	32.4	NR	NR	0	2
NGL3	NGL2	WGD	38.6	NR	NR	1	1
ERT1	GSM1	SSD	22.3	NR	NR	0	0
MAL33	YPR196W	SSD	70.6	NR	NR	3	0
RDS1	YLL054C	SSD	31	NR	NR	0	0
MSH6	MSH3	SSD	20.3	NR	NR	1	0.4
YDR131C	DAS1	SSD	20.5	NR	NR	0.4	5
HPA3	HPA2	SSD	44.1	NR	NR	0.7	0.7
YFL052W	MAL33	SSD	66.4	NR	NR	0.4	3
PKP2	PKP1	SSD	20.4	NR	NR	0	0
MAL13	MAL33	SSD	68.1	NR	NR	0	3
GAT4	GAT3	SSD	32.7	NR	NR	0.4	0
GSM1	RDS2	SSD	20.9	NR	NR	0	4
YKL222C	YRM1	SSD	26.9	NR	NR	0.4	0.7
KNS1	YAK1	SSD	20.4	NR	NR	1	3
RDS2	ERT1	SSD	22	NR	NR	4	0
KIP2	KIP3	SSD	24.1	NR	NR	2	3
CMR3	YPR015C	SSD	29.3	NR	NR	0	0.4
