# Supplementary material for: Growth condition dependency is the major cause of non-responsiveness upon genetic perturbation
Source: PLoS One. 2017 Mar 3;12(3):e0173432. doi: 10.1371/journal.pone.0173432 (PMC5336285; doi:10.1371/journal.pone.0173432)
Supplement: S2 Table — (TXT) [file pone.0173432.s005.txt]

gene1	gene2	responsiveness gene1	responsiveness gene2	sensitivity gene1	sensitivity gene2	sgi score	p value	negative sgi scores gene1	negative sgi scores gene2
ECM1	THI2	NR	NR	2	0	-0.1359	0.00769	30	5
ECM1	POM34	NR	NR	2	0.7	-0.3493	3.82e-91	30	50
ECM1	KAR5	NR	NR	2	2	-0.1147	3.53e-21	30	21
AKL1	UGA3	NR	NR	4	0.4	-0.0897	0.00807	36	16
SLX1	CSN9	NR	NR	0	0.7	-0.088	0.00033	48	18
YCR016W	ARO80	NR	NR	0.4	0.4	-0.1279	0.0014	65	9
YCR016W	YGR067C	NR	NR	0.4	0.4	-0.1222	0.0231	65	11
ATG31	INO1	NR	NR	0.4	1	-0.1431	0.0371	26	6
FOB1	DOT1	NR	NR	1	0.7	-0.1699	0.00491	10	47
NUP42	CRN1	NR	NR	0.4	2	-0.2228	0.0135	44	23
RNH202	RNH1	NR	NR	1	0.4	-0.084	1.49e-08	56	6
UBX5	YMR209C	NR	NR	0	0.4	-0.0992	0.00565	15	22
RAD30	GTS1	NR	NR	0.7	0.4	-0.1771	1.87e-06	48	17
RAD30	MGA1	NR	NR	0.7	0	-0.2652	0.000439	48	10
RAD30	CRZ1	NR	NR	0.7	5	-0.0846	0.00876	48	28
SIP1	ACM1	NR	NR	0.4	0	-0.1139	0.000774	48	18
CHZ1	YMR209C	NR	NR	0.4	0.4	-0.1066	0.000785	28	22
TPA1	SRL4	NR	NR	0	0	-0.134	0.0369	39	12
TPA1	YPL247C	NR	NR	0	0.4	-0.1288	1.94e-79	39	10
YGR021W	DNL4	NR	NR	0	0	-0.162	0.0313	65	11
YGR021W	HST2	NR	NR	0	0	-0.1403	0.00929	65	8
PCI8	YLR224W	NR	NR	3	2	-0.1023	0.00257	39	12
SGN1	CUZ1	NR	NR	1	0	-0.129	0.0042	57	22
MND2	MSC3	NR	NR	0.7	0	-0.1461	1.08e-17	34	26
HUL4	PPQ1	NR	NR	0.7	3	-0.082	0.0101	34	31
YUH1	KAR5	NR	NR	0	2	-0.1012	0.000232	46	21
MAE1	RPL38	NR	NR	2	0.4	-0.0872	0.000103	55	24
MAE1	SPG5	NR	NR	2	0.7	-0.2294	1.34e-09	55	5
NDJ1	SFG1	NR	NR	0.4	1	-0.0818	3.06e-05	18	31
ULA1	PPQ1	NR	NR	1	3	-0.094	0.0203	47	31
YBL055C	SMM1	NR	NR	0	0.7	-0.1884	0.0109	24	39
ATG12	UBX5	NR	NR	0	0	-0.0821	0.0435	38	15
EFM2	ATG17	NR	NR	1	3	-0.104	8.27e-06	9	42
POL4	YGR021W	NR	NR	0	0	-0.0871	7.5e-105	14	65
RTK1	SMM1	NR	NR	4	0.7	-0.2421	2.78e-10	11	39
GLT1	ULA1	NR	NR	0.7	1	-0.1512	0.0421	23	47
MGT1	TPA1	NR	NR	3	0	-0.2663	0.00105	33	39
MGT1	HUL4	NR	NR	3	0.7	-0.083	0.000724	33	34
TMA64	TMA20	NR	NR	0.7	4	-0.1831	4.12e-06	17	45
CWC15	SIP4	NR	NR	0	1	-0.1559	0.0128	21	58
STB3	NCA2	NR	NR	0	0	-0.0839	0.0268	13	23
CSN9	MAE1	NR	NR	0.7	2	-0.1201	0.0104	18	55
NKP1	ATG16	NR	NR	0.7	0.4	-0.0982	0.00258	18	40
NKP1	RUP1	NR	NR	0.7	1	-0.0821	0.0173	18	42
DOT1	TEX1	NR	NR	0.7	0	-0.2296	0.000835	47	33
CUE3	JEM1	NR	NR	0	3	-0.1064	4.75e-08	39	21
HUL5	ULA1	NR	NR	3	1	-0.0982	0.0169	19	47
FMP48	SGN1	NR	NR	0.4	1	-0.0871	2.29e-06	22	57
FMP48	YPL150W	NR	NR	0.4	0.4	-0.0809	0.0282	22	56
SLI1	BUB2	NR	NR	0.4	2	-0.099	3.37e-09	10	57
YGR250C	RUP1	NR	NR	0	1	-0.0865	1.24e-40	29	42
NDT80	SMM1	NR	NR	0	0.7	-0.3623	2.68e-09	7	39
DSE2	DAL82	NR	NR	2	4	-0.1021	0.0327	15	28
DSE2	RUP1	NR	NR	2	1	-0.0838	0.00192	15	42
YHR202W	BFA1	NR	NR	0	0.7	-0.1323	0.0382	10	50
MET28	ATG16	NR	NR	2	0.4	-0.0834	0.00432	31	40
YJL043W	MCM22	NR	NR	0	2	-0.0884	0.000504	13	54
IME2	YPR078C	NR	NR	0	0	-0.0809	2.16e-08	49	25
YMR1	UBP2	NR	NR	2	1	-0.0875	0.0216	9	48
PUT3	SMM1	NR	NR	0.4	0.7	-0.1959	0.05	11	39
REX2	PCL1	NR	NR	1	0	-0.0882	0.017	22	37
MCP2	MSS11	NR	NR	0	1	-0.1835	8.97e-05	10	27
STE23	YPL150W	NR	NR	0	0.4	-0.1177	8.09e-25	11	56
KAR5	PRM3	NR	NR	2	0.4	-0.3023	0.00108	21	17
YMR209C	RUP1	NR	NR	0.4	1	-0.0829	0.0422	22	42
DSK2	UBP2	NR	NR	2	1	-0.0826	6.36e-23	15	48
CRZ1	UBP2	NR	NR	5	1	-0.1242	0.049	28	48
UBP2	SET6	NR	NR	1	0	-0.0938	3.56e-72	48	32
