# Supplementary material for: Growth condition dependency is the major cause of non-responsiveness upon genetic perturbation
Source: PLoS One. 2017 Mar 3;12(3):e0173432. doi: 10.1371/journal.pone.0173432 (PMC5336285; doi:10.1371/journal.pone.0173432)
Supplement: S3 Table — (TXT) [file pone.0173432.s006.txt]

condition dependancy genes
FUN30
LTE1
SAW1
CYC3
YAL044W-A
FLC2
ACS1
YAT1
HTB2
HTA2
YBL010C
NCL1
YBL028C
SAS3
KIP1
SEF1
ATG8
RKM3
EDS1
HMT1
YBR062C
ECM2
NRG2
RDH54
VID24
IML3
RAD16
BMT2
TBS1
UBS1
PCH2
NTC20
DER1
COS111
NGR1
TDP1
YBR225W
PBP2
SHG1
HSM3
PPS1
SAF1
BSD2
GLK1
KAR4
HCM1
SSK22
YCR087C-A
STP4
LHP1
RAD59
BDF2
MRK1
THI3
NUR1
QRI7
PHO2
ATG20
RDI1
ATG9
MSH5
AIR2
SNF3
ASF2
ACK1
RRI1
PTP1
NTH1
MAF1
SOK1
GAL3
NSI1
MRH1
LYS14
YDR034W-B
ARO3
VMS1
YOS9
UBC5
AIM7
RTR2
BMH2
RUB1
EKI1
CPR1
HST4
ADR1
RAD9
CRF1
BTT1
MET32
CHL4
RMD5
RKM4
YAP6
DIN7
GCN2
ZIP1
HRQ1
SSD1
SSF2
PIB1
RAD34
GGA1
DXO1
SIZ1
CAD1
PPZ2
YHP1
PKH3
CWC21
PAC11
PKH1
GRX2
YDR514C
SLF1
GRH1
SPS1
EDC3
YEL043W
HAT2
NOP16
YPT31
FIR1
EDC2
MEI4
ACA1
JHD1
THO1
ARG5,6
UBP9
NUP157
MAM1
COM2
PMD1
YER137C
MAG1
DDI1
UBP5
RAD4
BCK2
RAD24
ECM32
DMC1
YER184C
BLM10
HSP12
GAT1
CAF16
HAC1
RPO41
OTU1
SWP82
GCN20
MET10
RRT5
PHO4
IRC5
CNN1
HXK1
RPN14
PDR1
HOP2
PNC1
TIF4632
YGL082W
SCY1
LCL3
MAD1
MMS2
LIF1
PAN2
TOS8
COQ8
SNT2
PCL10
MPT5
ATG1
IME4
GCN1
SKI8
CLG1
VID30
SAP4
TAN1
KAP114
TAD1
PDE1
PAU11
CUL3
UGA1
KSS1
ROM1
TWF1
PIL1
NNF2
CLB6
SYF2
RSR1
RTS3
RBG2
PCT1
YCH1
MVB12
AMA1
NAS6
PHO81
YHB1
CPD1
RTT102
RNH70
SHU1
YAP3
SPO11
RIM4
NEM1
SPO13
ERC1
PCL5
PTC7
RTC3
YHR127W
CRP1
SPO12
LIN1
REC104
ATG7
LNP1
EGD2
NVJ1
DOT5
SNL1
HOP1
SPO22
AIR1
XBP1
PFK26
SDP1
PRM5
RPI1
SIM1
RRT14
ASG1
CSM2
MPH1
MSL1
FLO11
MAD3
MAD2
YJL049W
IKS1
BIT61
TAX4
SRS2
SAP185
FAR1
TPK1
HAL5
ATG27
SWE1
UBP12
REC107
YJR030C
GEA1
ISY1
RAD7
TOR1
HAM1
YJR084W
IME1
YJR096W
HIR3
BYE1
HCS1
PAN3
TCD2
TUL1
PHD1
MSN4
YNK1
NUP100
SRX1
CUE2
YKL091C
HSL1
YKL107W
APN1
PRR1
SHE2
NNK1
CNB1
PTK1
YRA2
TOF2
HEL1
ALY1
DAL80
CAF4
GAP1
NAP1
DYN1
TIF1
OAF3
GPT2
SRL3
PTR2
SDC25
HIF1
YLL032C
UBI4
VPS13
RNP1
YBT1
MHT1
CMS1
PML1
PSR2
MLH2
TRX1
GIS3
HRT3
REX3
YPS1
DCN1
CKI1
SLX4
PUT1
DPH6
RNH203
HRD3
RSA3
BNA5
IRC20
RED1
NEJ1
YLR271W
PIG1
MEC3
YLR296W
UBC12
IMH1
EST2
BUD6
REC102
NUP2
DCR2
NMD4
GRX8
PSY3
FBP1
CTF3
SWC7
REH1
CST9
SKI2
DUS3
YLR419W
TUS1
MAG2
GMC2
RIF2
YLR455W
RAD33
YOX1
SRC1
SML1
HUG1
DAK1
TCB3
HMG1
WAR1
YML082W
UFO1
RAD10
CUE4
BUL2
NAB6
YML119W
PHO84
AIM34
CLU1
CSI1
RSF1
UBX4
NAT4
YMR074C
YPK2
ASI1
POM152
REC114
PSO2
CIN4
NDE1
YIM1
TPP1
MLH1
HOT1
ECM5
MMT1
CTL1
CLN1
RAD14
ESC1
TRI1
FAA4
RKR1
GFD1
ROY1
TPS3
CAT8
TDA1
YME2
FKS3
YMR315W
DIA1
ASI3
PUB1
FAP1
HHF2
HHT2
SFB2
ARP5
FKH2
RNH201
DMA2
TEP1
CPT1
FYV6
MEP2
NOP13
SPS18
SSB2
MER1
MGS1
ATG4
SQS1
LAP3
ATG2
VPS75
GIS2
SIP3
TOF1
CAF120
CUS2
TRF5
SKP2
ATG3
NRM1
MPP6
HUB1
SOL1
YNR063W
AIF1
TOP1
HRD1
NGL1
AIM39
PSH1
CRT10
REX4
ATG19
MHF1
DUF1
MDY2
SKM1
MSN1
RRI2
YGK3
YOL159C
SGT2
AHC1
HST3
STI1
HMS1
ETT1
TMC1
YNG1
SKI7
PTC5
TMA46
RAS1
RGS2
CEX1
PDR5
LCB4
DCS2
GSP2
IES4
SLK19
MCA1
PTP2
WTM2
WTM1
MKK1
TUM1
HRK1
PAC1
MBF1
SPS4
MIP1
TEA1
UBC11
TYE7
REV1
MEK1
MSC6
RAD17
RDR1
PHR1
HAT1
ECM23
EGD1
MET31
SGF11
LEE1
CWC27
RGL1
ERI1
YPL109C
DBP1
VPS30
HHO1
ATG5
PEP4
MLH3
ATG29
TRE1
UIP4
DDC1
AFT2
TPK2
YPL216W
ENV7
CIN2
GAL4
VIK1
YPL260W
REC8
YPR022C
CSR2
NTO1
MCM16
SMK1
HOS1
LTP1
OPY2
ASR1
ISR1
DBF20
BSP1
YPR174C
GDB1
ATG13
ARR1
